# Supplementary material for: Colloidal Photonic Fibers for Reflectively Colorful Radiative Cooling Fabrics
Source: Small Sci. 2026 Apr 21;6(4):e70273. doi: 10.1002/smsc.70273 (PMC13099592; doi:10.1002/smsc.70273)
Supplement: Supplementary file 1 — Supporting information is avaliable from the Wiley Online Library or from the author. [file SMSC-6-e70273-s001.zip]

Archive with 4 entries (4 files):
- smsc70273-sup-0001-SuppData-S1/SI Movie 1 blue.avi
- smsc70273-sup-0001-SuppData-S1/SI Movie 2 green.avi
- smsc70273-sup-0001-SuppData-S1/SI Movie 3 red.avi
- smsc70273-sup-0001-SuppData-S1/smsc70273-sup-0001-SuppData-S1.pdf
